# Supplementary material for: HTPFA-Coated AlB2 with Enhanced Combustion Performance as a High-Energy Fuel
Source: Materials (Basel). 2025 Mar 25;18(7):1452. doi: 10.3390/ma18071452 (PMC11989437; doi:10.3390/ma18071452)
Supplement: Supplementary file 1 [file materials-18-01452-s001.zip]

Archive with 1 entries (1 files):
- materials-3518418-supplementary.pdf
